# Supplementary material for: Silver Nanoclusters Decrease Bacterial Resistance to Heavy Metals and Antibiotics
Source: Nanomaterials (Basel). 2025 Dec 31;16(1):54. doi: 10.3390/nano16010054 (PMC12787750; doi:10.3390/nano16010054)
Supplement: Supplementary file 1 [file nanomaterials-16-00054-s001.zip]

Archive with 1 entries (1 files):
- nanomaterials-4057672-supplementary.pdf
